# Supplementary material for: Sex Differences in Effects of Mood, Eating-Related Behaviors, and BMI on Food Appeal and Desire to Eat: A Cross-Sectional Survey Study
Source: Nutrients. 2023 Feb 2;15(3):762. doi: 10.3390/nu15030762 (PMC9920270; doi:10.3390/nu15030762)
Supplement: Supplementary file 1 [file nutrients-15-00762-s001.zip]

Archive with 1 entries (1 files):
- nutrients-2182694-supplementary.pdf
